# Supplementary material for: Gene Expression Profiling of Pancreas Neuroendocrine Tumors with Different Ki67-Based Grades
Source: Cancers (Basel). 2021 Apr 23;13(9):2054. doi: 10.3390/cancers13092054 (PMC8122987; doi:10.3390/cancers13092054)
Supplement: Supplementary file 1 [file cancers-13-02054-s001.zip]

Archive with 2 entries (2 files):
- cancers-1166140-supplementary/cancers-1166140proof supplementary.xlsx
- cancers-1166140-supplementary/Supplementary Figures.pdf
